# Supplementary material for: Global cropland could be almost halved: Assessment of land saving potentials under different strategies and implications for agricultural markets
Source: PLoS One. 2022 Feb 22;17(2):e0263063. doi: 10.1371/journal.pone.0263063 (PMC8863228; doi:10.1371/journal.pone.0263063)
Supplement: S1 File — (ZIP) [file pone.0263063.s009.zip]

Archive with 3 entries (3 files):
- landsaving_potential_BLS.nc4
- landsaving_potential_SLS.nc4
- landsaving_potential_ULS.nc4
